# Supplementary material for: Table 2 Fallacy in Descriptive Epidemiology: Bringing Machine Learning to the Table
Source: Int J Environ Res Public Health. 2023 Jun 21;20(13):6194. doi: 10.3390/ijerph20136194 (PMC10340623; doi:10.3390/ijerph20136194)
Supplement: Supplementary file 1 [file ijerph-20-06194-s001.zip]

Archive with 1 entries (1 files):
- ijerph-2426505-SI.pdf
